# Supplementary material for: Commonalities in Metabolic Reprogramming between Tobacco Use and Oral Cancer
Source: Int J Environ Res Public Health. 2022 Aug 18;19(16):10261. doi: 10.3390/ijerph191610261 (PMC9408724; doi:10.3390/ijerph191610261)
Supplement: Supplementary file 1 [file ijerph-19-10261-s001.zip › Table S1.xlsx]

## Sheet: Sheet 1
Table S1. Significantly altered metabolites (p<0.05) between tobacco smokers' and non-smokers' NIST reference urine.
Peak	Ontology	Compound Name	p-value	fold change (Smoker/Non-smoker)	VIP
0.63_147.0765m/z	OL1	Glutamine	2.17e-05	-1.71774	1.20099
0.64_117.0538n	OL1	Guanidineacetic Acid	2.17e-05	-1.28974	1.13705
0.64_75.0684n	OL1	Trimethylamine Oxide	2.17e-05	-1.23822	1.1552
0.71_157.0608m/z	OL1	Formiminoglutamic Acid	2.17e-05	1.21764	1.10597
0.71_161.0688n	OL1	2-Aminoadipic Acid	2.17e-05	-1.69083	1.27811
0.71_203.1502m/z	OL1	N,N-Dimethyl-Arginine	2.17e-05	1.17099	1.0563
0.73_163.0601m/z	OL1	Mannose	2.17e-05	-3.38187	1.29028
0.82_115.0390m/z	OL1	Xylose	2.17e-05	-1.77818	1.27716
0.82_174.0641n	OL1	N-Acetylasparagine	2.17e-05	1.2264	1.15143
0.82_180.0867m/z	OL1	D-(+)-Glucosamine	2.17e-05	-2.24786	1.29036
1.02_112.0273n	OL1	Uracil	2.17e-05	-1.64331	1.22496
1.04_147.0532n	OL1	Threo-3-Methylaspartate	2.17e-05	1.39095	1.27095
1.10_134.0580n	OL1	Deoxyribose	2.17e-05	-1.60945	1.25812
1.10_193.0972m/z	OL1	Trans-3'-Hydroxycotinine	2.17e-05	33.2684	1.29352
1.11_139.0026m/z	OL1	Aconitic Acid	2.17e-05	-1.31225	1.18428
1.18_262.1283m/z	OL1	Succinylcarnitine	2.17e-05	-1.31242	1.16373
1.20_167.0219n	OL1	Quinolinate	2.17e-05	-1.28754	1.2379
1.26_163.1230m/z	OL1	Nicotine	2.17e-05	45.1711	1.29847
1.48_153.0408m/z	OL1	Xanthine	2.17e-05	-1.55943	1.26556
1.60_179.1179m/z	OL1	(1'S,2'S)-Nicotine 1'-Oxide	2.17e-05	37.7516	1.29824
1.70_176.0322n	OL1	1,2,3-Propanetricarboxylic	2.17e-05	3.73234	1.29526
1.74_153.0408m/z	OL1	Xanthine	2.17e-05	-12.2571	1.2897
1.82_178.1106n	OL1	(1'S,2'S)-Nicotine 1'-Oxide	2.17e-05	35.0648	1.29712
1.86_145.0496m/z	OL1	3-Hydroxyadipic 3,6 Lactone	2.17e-05	-2.71375	1.28093
1.99_177.1023m/z	OL1	Cotinine	2.17e-05	30.9742	1.29849
2.01_162.0529n	OL1	3-Hydroxyadipic Acid	2.17e-05	-1.37926	1.25596
2.37_144.0424n	OL1	3-Hydroxyadipic 3,6 Lactone	2.17e-05	-1.41497	1.24838
2.44_127.0391m/z	OL1	3-Hydroxy-3-Methylglutaric Acid	2.17e-05	-1.53457	1.25277
2.48_267.0966n	OL1	Adenosine	2.17e-05	1.32643	1.12331
2.60_183.0532n	OL1	4-Pyridoxic Acid	2.17e-05	-1.41853	1.22361
2.62_145.0496m/z	OL1	2-Hydroxyadipic Acid	2.17e-05	-1.59943	1.23259
2.83_269.0879m/z	OL1	Inosine	2.17e-05	-12.3118	1.29278
3.01_166.0491n	OL1	7-Methylxanthine	2.17e-05	-1.57989	1.27546
3.19_165.0790n	OL1	L-Phenylalanine	2.17e-05	1.24471	1.22954
3.28_166.0491n	OL1	3-Methylxanthine	2.17e-05	-2.18197	1.28571
3.45_151.0634n	OL1	Acetaminophen	2.17e-05	-3.60726	1.29651
3.49_232.1543m/z	OL1	Isobutyryl-L-Carnitine	2.17e-05	-1.35351	1.1769
3.71_153.0427n	OL1	3-Hydroxyanthranilate	2.17e-05	-2.07742	1.28259
3.73_221.0722n	OL1	N-Acetyl-S-(3-Hydroxypropyl)Cysteine	2.17e-05	4.60001	1.28014
3.84_195.0532n	OL1	3-Hydroxyhippuric Acid	2.17e-05	1.36931	1.22874
3.88_151.0634n	OL1	Acetaminophen	2.17e-05	-4.17894	1.29803
4.03_196.0597n	OL1	1,3-Dimethyluric Acid	2.17e-05	-1.51083	1.26117
4.03_219.1107n	OL1	Pantothenate	2.17e-05	-1.31766	1.20836
4.22_180.0647n	OL1	3,7-Dimethylxanthine	2.17e-05	-1.93073	1.28096
4.64_196.0605m/z	OL1	4-Hydroxyhippuric Acid	2.17e-05	-7.30266	1.29631
5.05_235.0878n	OL1	N-Acetyl-S-(3-Hydroxypropyl-1-Methyl)-L-Cysteine	2.17e-05	3.82279	1.28734
5.28_122.0368n	OL1	4-Hydroxybenzaldehyde	2.17e-05	-1.39693	1.26597
5.28_179.0582n	OL1	Hippuric Acid	2.17e-05	-1.39009	1.22272
5.92_194.0804n	OL1	1,3,7-Trimethylxanthine	2.17e-05	-1.76244	1.26051
7.14_193.0740n	OL1	4-Methylhippuric Acid	2.17e-05	3.63362	1.2889
7.23_166.0631n	OL1	(3-Hydroxy-4-Methoxyphenyl)ethanone	2.17e-05	-2.80149	1.29487
7.65_218.1154n	OL1	3-Hydroxydecanedioic Acid	2.17e-05	1.55708	1.25853
7.71_175.0634n	OL1	Indole-3-Acetate	2.17e-05	1.38944	1.25002
7.75_205.0739n	OL1	N-Cinnamylglycine	2.17e-05	-3.09712	1.29155
0.63_180.0633n	OL2a	Mannose	2.17e-05	-6.80986	1.28788
0.63_325.1126m/z	OL2a	Palatinose	2.17e-05	-17.0733	1.25608
0.90_146.1176m/z	OL2a	Deoxycarnitine	2.17e-05	-2.35581	1.27699
1.11_146.0216n	OL2a	Alpha-Ketoglutarate	2.17e-05	-1.34162	1.18217
1.15_248.1127m/z	OL2a	Malonyl-Carnitine	2.17e-05	-2.2979	1.25719
2.37_145.0740n	OL2a	4-Acetamidobutanoic Acid	2.17e-05	-1.16792	1.16092
4.01_213.0982m/z	OL2a	3,7-Dimethylxanthine	2.17e-05	-1.41136	1.25329
4.64_233.0721n	OL2a	(R,S)-N-Acetyl-S-(2-Hydroxy-3-Buten-1-Yl)-L-Cysteine	2.17e-05	4.41026	1.28514
4.82_181.0718m/z	OL2a	1,7-Dimethylxanthine	2.17e-05	-1.77786	1.26126
6.21_135.0441m/z	OL2a	2-Hydroxyphenylacetic Acid	2.17e-05	-1.57748	1.2682
6.29_251.0792n	OL2a	(2S)-2-Benzamidopentanedioic Acid	2.17e-05	1.90777	1.25081
6.57_193.0740n	OL2a	Methyl Hippurate	2.17e-05	1.27215	1.13869
0.75_127.0390m/z	OL2b	1,3,5-Trihydroxybenzene	2.17e-05	-3.2743	1.28854
0.83_162.0529n	OL2b	2-Hydroxyadipic Acid	2.17e-05	1.72094	1.2787
12.63_228.1361n	OL2b	Dodec-2-Enedioic Acid	2.17e-05	-6.41016	1.29644
15.02_414.3002m/z	OL2b	Glycochenodeoxycholic Acid	2.17e-05	1.59457	1.25083
2.50_153.0427n	OL2b	3-Hydroxyanthranilate	2.17e-05	-1.35552	1.22938
2.57_159.0896n	OL2b	2-Methylbutyrylglycine	2.17e-05	-1.96519	1.28628
2.96_276.1441m/z	OL2b	Glutarylcarnitine	2.17e-05	1.37476	1.07299
3.11_109.0528n	OL2b	2-Aminophenol	2.17e-05	-2.09307	1.2923
3.15_168.0655m/z	OL2b	Pyridoxal	2.17e-05	-2.19689	1.2824
3.43_221.0917m/z	OL2b	5-Hydroxytryptophan	2.17e-05	1.81231	1.28952
3.65_127.0391m/z	OL2b	1,3,5-Trihydroxybenzene	2.17e-05	-1.42006	1.2278
3.88_109.0528n	OL2b	2-Aminophenol	2.17e-05	-2.50058	1.29364
3.99_127.0391m/z	OL2b	1,3,5-Trihydroxybenzene	2.17e-05	-2.08262	1.26776
4.62_158.0579n	OL2b	Succinylacetone	2.17e-05	-1.37177	1.20234
5.54_129.0427n	OL2b	Pyroglutamic Acid	2.17e-05	-1.2894	1.20936
5.54_146.0692n	OL2b	Glutamine	2.17e-05	-1.27349	1.1932
5.80_173.1053n	OL2b	Hexanoyl Glycine	2.17e-05	1.48751	1.22174
6.31_175.0634n	OL2b	Indole-3-Acetate	2.17e-05	1.42912	1.21379
6.35_191.0583n	OL2b	5-Hydroxyindoleacetate	2.17e-05	1.4031	1.25928
6.35_195.0532n	OL2b	4-Hydroxyhippuric Acid	2.17e-05	-4.57568	1.29761
7.23_212.0684n	OL2b	3-(3-Methoxy-4Hydroxyphenyl)Lactate	2.17e-05	-24.988	1.29879
7.75_148.0525n	OL2b	Trans-Cinnamic Acid	2.17e-05	-3.02098	1.2909
9.43_151.0754m/z	OL2b	2-Phenylpropionate	2.17e-05	1.28866	1.23191
9.59_229.0859m/z	OL2b	Oxybenzone	2.17e-05	-1.71001	1.2212
0.61_331.1376n	PDa	Ser Pro Glu	2.17e-05	-17.2136	1.23761
0.63_97.0285m/z	PDa	Furfural	2.17e-05	-4.05189	1.2956
0.73_146.0580n	PDa	Isosorbide	2.17e-05	-1.42234	1.24767
0.76_110.0601m/z	PDa	5-Hydroxy-2-Methylpyridine	2.17e-05	1.41134	1.21233
0.76_205.0819m/z	PDa	gamma-D-Glutamylglycine	2.17e-05	-1.34682	1.13349
0.85_160.1332m/z	PDa	Methacholine	2.17e-05	-1.26117	1.19394
0.93_94.0089n	PDa	Dimethyl Sulfone	2.17e-05	-3.66853	1.28817
0.98_144.1020m/z	PDa	1-Aminocyclohexanecarboxylic Acid	2.17e-05	-1.80765	1.28415
1.02_188.0797n	PDa	N-Acetyl-L-Glutamine	2.17e-05	1.32579	1.20664
1.03_145.1336m/z	PDa	N-Acetylcadaverine	2.17e-05	3.41524	1.27958
1.11_190.1186m/z	PDa	L-Homocitrulline	2.17e-05	-1.48714	1.23897
1.11_192.0271n	PDa	Citric Acid	2.17e-05	-1.32614	1.15698
1.26_132.0808m/z	PDa	3-Methylindole	2.17e-05	52.1697	1.29834
1.42_160.1081m/z	PDa	Creatine Ethyl Ester	2.17e-05	-1.89716	1.26626
1.42_259.1036m/z	PDa	Aicar	2.17e-05	1.79585	1.25019
1.74_304.0905n	PDa	N-Acetylaspartylglutamic Acid	2.17e-05	1.64984	1.25569
1.90_164.0740m/z	PDa	Homocysteine, S-Ethyl-	2.17e-05	1.29365	1.19072
10.11_501.2878n	PDa	Fexofenadine	2.17e-05	-7.44337	1.28919
10.13_145.1012m/z	PDa	1-(P-Tolyl)Butan-1-One	2.17e-05	1.48923	1.28478
10.13_236.1048n	PDa	Carboxyibuprofen	2.17e-05	1.39322	1.26414
10.13_250.1204n	PDa	Ubiquinone-1	2.17e-05	1.51289	1.27198
10.37_230.0942n	PDa	Kavain, Dl-	2.17e-05	327.385	1.29433
10.70_167.0855m/z	PDa	Benzhydrol	2.17e-05	-2.7255	1.29635
13.27_316.2401n	PDa	Bolasterone	2.17e-05	2.35853	1.24323
11.73_464.2410n	PDa	4-Androsten-17.Beta.-Ol-3-One Glucosiduronate	2.17e-05	1.8017	1.262
12.63_290.2244n	PDa	5.Alpha.-Androsterone	2.17e-05	1.56803	1.23257
12.83_290.2244n	PDa	5.Alpha.-Androsterone	2.17e-05	1.7217	1.26765
13.70_496.3035n	PDa	3-Alpha,20-Alpha-Dihydroxy-5-Beta-Pregnane 3-Glucuronide	2.17e-05	2.518	1.27796
13.37_257.2262m/z	PDa	5α-Androst-16-En-3α-Ol	2.17e-05	1.56443	1.2459
3.71_134.0965m/z	PDa	2-Ai	2.17e-05	-30.1638	1.29668
3.32_142.0267n	PDa	Trans,Trans-Muconic Acid	2.17e-05	1.25098	1.19069
3.41_297.1072n	PDa	Nelarabine	2.17e-05	1.66896	1.24058
3.43_166.0724m/z	PDa	1-Methylguanine	2.17e-05	1.5852	1.21841
3.53_169.0375n	PDa	2-Furoylglycine	2.17e-05	1.34887	1.24109
3.63_152.1071m/z	PDa	Dl-Norephedrine	2.17e-05	-1.63045	1.27796
4.22_134.0732n	PDa	2-Phenylpropionaldehyde	2.17e-05	-13.8633	1.29474
4.22_165.1154n	PDa	Ephedrine	2.17e-05	-18.8386	1.29651
4.30_132.0809m/z	PDa	3-Methylindole	2.17e-05	-2.04437	1.28404
4.54_159.1260n	PDa	Pregabalin	2.17e-05	764.539	1.29507
4.60_142.0631n	PDa	3-Acetyl-3-Methyldihydrofuran-2-One	2.17e-05	2.19606	1.28761
4.64_121.0285m/z	PDa	Salicylic Acid	2.17e-05	-7.26251	1.2968
4.66_171.1259n	PDa	Gabapentin	2.17e-05	926.985	1.29694
4.70_196.0596n	PDa	1,7-Dimethyluric Acid	2.17e-05	-2.02627	1.27815
4.96_367.2221n	PDa	Val His Ile	2.17e-05	-8.79685	1.29095
4.78_180.0538n	PDa	Nicotinuric Acid	2.17e-05	1.27412	1.12465
5.13_139.0390m/z	PDa	Salicylic Acid	2.17e-05	-3.64383	1.29384
5.13_314.0636n	PDa	Salicylic Acid .Beta.-D-O-Glucuronide	2.17e-05	-7.32402	1.29396
5.26_295.1287m/z	PDa	Aspartame	2.17e-05	-86.4814	1.29206
5.26_109.0285m/z	PDa	Maltol	2.17e-05	1.95899	1.28586
5.63_271.1803m/z	PDa	Doxylamine	2.17e-05	-7.41094	1.27681
5.28_94.0418n	PDa	Phenol	2.17e-05	-1.38649	1.26114
5.77_282.1677n	PDa	Hexaethylene Glycol	2.17e-05	-22.5279	1.2964
5.98_139.0390m/z	PDa	Salicylic Acid	2.17e-05	-5.33204	1.29656
6.26_220.1332m/z	PDa	Ritalinic Acid	2.17e-05	-652.217	1.29463
6.35_283.1749m/z	PDa	Hexaethylene Glycol	2.17e-05	-34.2847	1.2985
6.55_177.0283n	PDa	Dl-Sulforaphane	2.17e-05	-9.81735	1.29839
6.64_260.1372n	PDa	Gamma-Glu-Leu	2.17e-05	2.19491	1.26265
6.69_244.1696m/z	PDa	3-Hydroxymorphinan	2.17e-05	-12.6322	1.2895
6.86_283.1750m/z	PDa	Hexaethylene Glycol	2.17e-05	-44.7061	1.29432
7.23_226.0841n	PDa	Genipin	2.17e-05	2.11838	1.27035
7.67_490.2858m/z	PDa	Thr Ile Lys Glu	2.17e-05	-21.9448	1.28558
7.69_458.2727n	PDa	Arg-Gln-Arg	2.17e-05	-36.3906	1.29537
7.61_191.0703m/z	PDa	6-Methoxy-4-Methylcoumarin	2.17e-05	1.62055	1.2221
8.12_267.1622n	PDa	4-Piperidinemethanol, A,A-Diphenyl-	2.17e-05	-13.2461	1.29659
8.59_298.1204n	PDa	Enterolactone	2.17e-05	-5.05086	1.29464
9.10_167.0855m/z	PDa	Benzhydrol	2.17e-05	-2.54294	1.29502
8.10_198.0892n	PDa	Guaiphenesin	2.17e-05	1.60356	1.27683
9.10_225.1364n	PDa	Terbutaline	2.17e-05	2.82719	1.28896
9.52_591.3179m/z	PDa	Urobilin	2.17e-05	2.28543	1.25481
8.85_236.1048n	PDa	Carboxyibuprofen	2.17e-05	1.57188	1.2766
8.88_163.0753m/z	PDa	Cassiastearoptene	2.17e-05	1.52768	1.28319
9.41_152.1202n	PDa	(-)-Carveol	2.17e-05	-1.6627	1.28644
9.59_404.1106n	PDa	Resveratrol 3-O-D-Glucuronide	2.17e-05	-1.7348	1.2066
7.52_174.0893n	OL1	Suberate	4.33e-05	1.23609	1.16487
1.06_141.0790n	PDa	Ethosuximide	4.33e-05	-1.29696	1.13284
5.86_181.0740n	PDa	L-Tyrosine	4.33e-05	1.18107	1.11265
0.90_118.0863m/z	OL2a	L-Valine	8.66e-05	-1.1982	1.11676
3.03_182.0441n	PDa	1-Methyluric Acid	8.66e-05	-1.18867	1.04947
3.84_226.0953n	PDa	Carbidopa	8.66e-05	1.17417	1.10094
1.26_136.0386n	OL1	Hypoxanthine	0.000151551	-1.17073	1.05325
1.15_169.0356m/z	OL1	Uric Acid	0.000259802	-1.19451	1.07798
14.29_149.0231m/z	OL2b	O-Phthalic Acid	0.000259802	-1.32208	1.08225
3.78_280.1058n	PDa	Phe Asp	0.000259802	1.23002	1.05407
6.76_234.1488m/z	PDa	Methylphenidate	0.000272849	-1063.29	1.29382
8.45_397.1757m/z	PDa	Benazeprilat	0.000272849	1.2392e+06	1.28232
11.21_747.4765n	PDa	Clarithromycin	0.000277976	-1978.55	1.28255
7.65_346.1218m/z	PDa	Omeprazole	0.000277976	-5244.94	1.29403
1.00_138.0430n	OL1	4-Imidazoleacrylic Acid	0.000411353	1.13928	1.0039
0.76_175.0957n	OL2a	L-Citrulline	0.000649505	1.20446	0.984957
4.18_195.0532n	OL1	4-Hydroxyhippuric Acid	0.000974258	-1.1426	0.943563
4.52_244.1543m/z	OL1	Tiglylcarnitine	0.000974258	-1.19276	0.985584
0.94_217.1295m/z	PDa	N-Acetyl-L-Arginine	0.000974258	1.19751	1.00745
16.80_390.2769n	PDa	Bis(2-Ethylhexyl) Phthalate	0.000974258	-1.47656	1.01161
2.70_216.1110n	PDa	Pro Thr	0.000974258	-1.14138	0.89411
1.52_181.0740n	OL1	L-Tyrosine	0.00298772	1.08003	0.953269
14.24_312.1359n	OL1	Butyl Benzyl Phthalate	0.00298772	-1.30398	0.994487
1.40_174.0165n	OL1	Aconitic Acid	0.00413518	-1.07235	0.982276
1.02_225.0749n	PDa	Cyclocytidine	0.00567235	1.19288	0.919328
0.70_131.0695n	OL1	Creatine	0.00762086	1.22299	0.910206
4.24_246.1215n	PDa	Asp Leu	0.00762086	1.1121	0.823879
3.53_290.1596m/z	OL1	Adipoyl-L-Carnitine	0.0101323	1.0762	0.890928
8.92_188.1049n	OL1	Azelate	0.0101323	-1.10207	0.921919
0.66_113.0590n	OL2a	Creatinine	0.0172119	1.11036	0.798303
0.71_137.0477n	OL1	Trigonelline	0.0279287	-1.10832	0.811203
3.38_290.1597m/z	OL1	Adipoyl-L-Carnitine	0.0279287	1.12908	0.815188
1.30_129.0427n	OL1	Oxoproline	0.0434736	1.05363	0.804108
To report the evidence basis for each match, an ontology system is given, based on if peaks match by accurate mass (MS, < 5 ppm), retention time (RT, ± 0.5 min), and fragmentation similarity (MS/MS, >30) to a matched compound. OL1 refers to an in-house library match by MS, MS/MS, and RT; OL2a refers to an in-house library match by MS and RT; OL2b refers to an in-house library match by MS and MS/M…
A positive fold change indicates a compound that was higher in smokers' urine. A negative fold change indicates a compound that was higher in nonsmokers' urine
VIP values are derived from the OPLS-DA plot in figure 2
