# Supplementary material for: Commonalities in Metabolic Reprogramming between Tobacco Use and Oral Cancer
Source: Int J Environ Res Public Health. 2022 Aug 18;19(16):10261. doi: 10.3390/ijerph191610261 (PMC9408724; doi:10.3390/ijerph191610261)
Supplement: Supplementary file 1 [file ijerph-19-10261-s001.zip › Table S2.xlsx]

## Sheet: Sheet 1
Table S2. Significantly altered metabolites (p<0.05) between CAL27 cells treated with NNK or vehicle.
Peak	Ontology	Compound Name	p-value	fold change (NNK/vehicle)	VIP
9.55_167.0700m/z	OL2b	4-Hydroxy-3-Methoxyphenylglycol	0.000999312	26.761	1.54634
13.96_300.2892m/z	PDa	Phytosphingosine	0.00198863	1.91357	1.52979
0.65_118.0862m/z	OL2a	Betaine	0.0020486	1.56791	1.53135
18.47_791.5832n	PDa	Docosahexaenoyl PAF C-16	0.00336412	2.01551	1.526
16.04_481.3528n	PDa	Lyso-PAF C-16	0.00418437	2.23388	1.51171
18.81_506.3603m/z	PDa	1-Stearoyl-2-hydroxy-sn-glycero-3-phosphocholine	0.00427152	3.93034	1.51053
17.99_728.5830n	PDa	N-Oleoyl-D-erythro-sphingosylphosphorylcholine	0.00499247	2.95509	1.54084
17.70_687.4836n	PDa	PE(16:1(5Z)/16:1(5Z))	0.0053727	3.49467	1.50302
3.74_154.0497m/z	OL2a	3-Hydroxyanthranilate	0.0054479	3.91233	1.51222
3.74_232.1541m/z	OL1	Butanoylcarnitine	0.00614336	1.64072	1.50917
1.08_175.0480n	OL1	N-Acetylaspartate	0.00635203	2.02906	1.50112
16.57_509.3842n	PDa	Lyso-PAF C-18	0.00676774	1.94579	1.50135
13.29_181.1221m/z	PDa	Methyl perillate	0.00741277	-1.30747	1.50467
0.79_157.0107m/z	OL2a	Malic acid	0.00821304	1.43796	1.48561
19.23_771.6143n	PDa	1-(1Z-Octadecenyl)-2-(9Z-octadecenoyl)-sn-glycero-3-phosphocholine	0.00827849	1.68291	1.49133
13.70_299.2820n	PDa	D-erythro-C18-Sphingosine	0.00872012	2.19488	1.4808
4.44_160.0756m/z	OL1	Indoleacetaldehyde	0.00875875	1.79153	1.51918
4.90_246.1697m/z	OL1	Valerylcarnitine	0.00966365	1.88841	1.48766
1.42_542.0684m/z	PDa	Cyclic adenosine diphosphate ribose	0.0108784	2.23861	1.46711
2.87_150.0549m/z	OL2b	Pyridoxal	0.0109585	1.88178	1.50557
17.70_729.5309n	PDa	1,2-Dipalmitoleoyl-sn-glycero-3-phosphocholine	0.0113244	2.32446	1.49318
15.46_310.2867n	PDa	14(Z)-Eicosenoic acid	0.0116661	-1.16944	1.48146
18.31_742.5371m/z	PDa	1,2-Dipalmitoyl-sn-glycero-3-phosphoethanolamine-N,N-dimethyl	0.0117459	2.07644	1.46392
13.60_318.2998m/z	PDa	Phytosphingosine	0.0119423	1.64588	1.46381
17.46_674.5361n	PDa	SM(d18:1/14:0)	0.0119785	2.05721	1.4859
4.44_144.0807m/z	OL2b	Indole-3-Ethanol	0.0121579	1.56239	1.50787
9.10_242.0800n	OL1	Lumichrome	0.0130403	2.58087	1.48856
3.33_148.0524n	OL2b	trans-Cinnamic acid	0.0131068	1.56578	1.46875
1.78_131.0946n	OL1	L-Isoleucine	0.0134254	1.57535	1.47132
4.13_219.1105n	PDa	Pantothenic Acid	0.0139425	1.76961	1.46219
19.36_506.3603m/z	PDa	1-Stearoyl-2-hydroxy-sn-glycero-3-phosphocholine	0.0147001	1.6633	1.45355
15.46_262.2294n	PDa	Farnesyl acetone	0.0148683	-1.1844	1.47841
16.36_549.3794n	PDa	1-O-Hexadecyl-2-O-(2E-butenoyl)-sn-glyceryl-3-phosphocholine	0.0154594	1.94346	1.45249
1.08_172.0401m/z	OL2a	L-Methionine	0.0154629	2.27032	1.48168
18.41_730.5988n	PDa	N-Stearoyl-4-sphingenyl-1-O-phosphorylcholine	0.0157225	2.18572	1.45964
15.93_480.3445m/z	PDa	1-(1Z-Hexadecenyl)-sn-glycero-3-phosphocholine	0.0165125	2.85199	1.484
1.42_663.1081n	PDa	Nicotinamide adenine dinucleotide (NAD)	0.0171646	1.56111	1.46927
18.15_715.5152n	PDa	2-Linoleoyl-1-palmitoyl-sn-glycero-3-phosphoethanolamine	0.0172181	1.49911	1.458
0.67_212.0428m/z	PDa	Phosphocreatine	0.0176691	1.78499	1.48952
1.60_204.0629m/z	OL2a	L-Tyrosine	0.0187118	1.97646	1.46319
0.96_162.0760m/z	OL1	DL-2-Aminoadipic acid	0.0191563	3.43321	1.51459
2.19_218.1385m/z	OL1	Propanoylcarnitine	0.0192894	1.65494	1.43955
0.86_426.9911m/z	PDa	Uridine 5'-diphosphate	0.0204256	1.57249	1.41977
18.15_504.3444m/z	PDa	1-(9Z-Octadecenoyl)-sn-glycero-3-phosphocholine	0.0206706	2.03962	1.47687
16.06_327.2289m/z	OL2a	arachidonic acid	0.0217891	1.32504	1.41018
4.44_146.0600m/z	OL2b	Indole-3-aldehyde	0.0221168	1.61924	1.47204
13.14_224.1410n	OL2b	Methyl jasmonate	0.02234	-1.19704	1.4555
4.44_227.0788m/z	OL2a	L-Tryptophan	0.0232108	1.59223	1.43686
4.44_187.0632n	OL2b	Indoleacrylic acid	0.0242554	1.46681	1.44917
17.51_677.4994n	PDa	1,2-Ditetradecanoyl-sn-glycero-3-phosphocholine	0.0243179	2.09295	1.46856
17.94_450.2974m/z	PDa	1-Myristoyl-sn-glycero-3-phosphocholine	0.0251201	1.69783	1.41803
18.73_785.5937n	PDa	1,2-Di-(9Z-octadecenoyl)-sn-glycero-3-phosphocholine	0.0258751	1.37769	1.43862
18.04_732.5539m/z	PDa	1-(9Z-Octadecenoyl)-2-tetradecanoyl-sn-glycero-3-phosphocholine	0.0270683	1.80826	1.48786
18.17_758.5695m/z	PDa	1-Hexadecanoyl-2-octadecadienoyl-sn-glycero-3-phosphocholine	0.0294755	1.68835	1.47265
15.67_476.2744m/z	PDa	1-Hexadecanoyl-sn-glycero-3-phosphoethanolamine	0.0299777	2.35537	1.47029
17.67_439.3541m/z	OL2a	gamma tocopherol	0.0300892	2.37038	1.4427
0.69_112.0505m/z	OL2a	Cytosine	0.0313239	1.64666	1.44844
15.67_453.2851n	PDa	PE(16:0/0:0)	0.0329886	2.12479	1.40976
13.27_276.2085n	OL2b	6Z,9Z,12Z,15Z-Octadecatetraenoic acid	0.0339821	-1.06636	1.37833
1.11_307.0833n	OL1	L-Glutathione reduced	0.034613	1.58725	1.43428
18.65_794.6062m/z	PDa	1-(1Z-Octadecenyl)-2-(5Z,8Z,11Z,14Z-eicosatetraenoyl)-sn-glycero-3-phosphocholine	0.0353352	1.84213	1.43124
1.24_129.0183m/z	OL2a	alpha-ketoglutarate	0.0357266	1.95888	1.47185
13.94_301.2977n	PDa	D-erythro-Sphinganine	0.0365134	1.76782	1.44205
4.95_297.0891n	OL1	METHYLTHIOADENOSINE	0.0365756	1.95669	1.385
18.65_833.5914n	PDa	1-Octadecanoyl-2-(4Z,7Z,10Z,13Z,16Z,19Z-docosahexaenoyl)-sn-glycero-3-phosphocholine	0.037167	1.66644	1.45263
15.51_454.2924m/z	PDa	1-Palmitoyl-2-hydroxy-sn-glycero-3-phosphoethanolamine	0.0383323	2.10819	1.34619
5.72_174.1124m/z	OL2b	N-ACETYLLEUCINE	0.0391094	-1.17418	1.47465
16.25_481.3165n	PDa	1-Stearoyl-2-hydroxy-sn-glycero-3-phosphoethanolamine	0.0405932	1.89448	1.45693
14.66_468.3081m/z	PDa	1-Myristoyl-sn-glycero-3-phosphocholine	0.0407045	2.92985	1.38056
1.01_204.1229m/z	OL1	Acetyl-DL-carnitine	0.0415479	1.81185	1.43517
1.62_123.0440m/z	PDa	3,5-Dihydroxybenzyl alcohol	0.0416337	1.32766	1.45613
18.47_733.5623n	PDa	1-Stearoyl-2-myristoyl-sn-glycero-3-phosphocholine	0.0417438	1.52999	1.40634
1.32_169.0738n	OL1	Pyridoxine	0.0424335	1.87243	1.47411
0.67_132.0767m/z	OL1	Creatine	0.04247	2.26744	1.42469
3.00_209.0919m/z	OL1	Kynurenine	0.0426829	1.98081	1.37397
15.67_495.3322n	PDa	Lyso-PC(16:0)	0.0438857	1.93724	1.39523
7.30_251.1250m/z	OL2b	5-Methylcytosine hydrochloride	0.0439019	1.12119	1.37342
4.77_192.0687m/z	OL2a	N-ACETYLMETHIONINE	0.0444296	1.69779	1.37811
16.25_523.3636n	PDa	1-Stearoyl-2-hydroxy-sn-glycero-3-phosphocholine	0.0448354	1.834	1.4186
18.36_792.5536m/z	PDa	1-Octadecanoyl-2-(4Z,7Z,10Z,13Z,16Z,19Z-docosahexaenoyl)-sn-glycero-3-phosphoethanolamine	0.0458401	1.49935	1.43006
1.37_129.0425n	OL1	Pyroglutamic acid	0.0458801	1.46607	1.42983
15.14_493.3166n	PDa	PE(19:1(9Z)/0:0)	0.0459452	2.12013	1.43328
0.61_105.0426n	OL1	L-Serine	0.0477406	-1.23459	1.36662
1.21_147.0288m/z	OL2a	alpha-ketoglutarate	0.0485114	3.28665	1.46335
1.42_130.0499m/z	OL1	Pyroglutamic acid	0.0487744	1.42829	1.41104
To report the evidence basis for each match, an ontology system is given, based on if peaks match by accurate mass (MS, < 5 ppm), retention time (RT, ± 0.5 min), and fragmentation similarity (MS/MS, >30) to a matched compound. OL1 refers to an in-house library match by MS, MS/MS, and RT; OL2a refers to an in-house library match by MS and RT; OL2b refers to an in-house library match by MS and MS/M…
A positive fold change indicates a compound that was higher in NNK treated cells. A negative fold change indicates a compound that was higher in vehicle treated cells
VIP values are derived from the OPLS-DA plot in figure 6
